# Supplementary material for: Prevalence of depressive symptoms and symptoms of post-traumatic stress disorder among newly arrived refugees and asylum seekers in Germany: systematic review and meta-analysis
Source: BJPsych Open. 2021 May 3;7(3):e93. doi: 10.1192/bjo.2021.54 (PMC8142547; doi:10.1192/bjo.2021.54)
Supplement: Supplementary file 1 [file bjosup.zip]

Archive with 7 entries (7 files):
- S2056472421000545sup001.tiff
- S2056472421000545sup002.docx
- S2056472421000545sup003.tif
- S2056472421000545sup004.tif
- S2056472421000545sup005.tif
- S2056472421000545sup006.docx
- S2056472421000545sup007.db
